# Supplementary material for: MYPT1-PP1β phosphatase negatively regulates both chromatin landscape and co-activator recruitment for beige adipogenesis
Source: Nat Commun. 2022 Sep 29;13:5715. doi: 10.1038/s41467-022-33363-0 (PMC9523048; doi:10.1038/s41467-022-33363-0)
Supplement: Supplementary file 4 — Supplementary Data 1 [file 41467_2022_33363_MOESM4_ESM.xlsx]

## Sheet: Samples Report for MYPT1 PP1B 1
Identified protein	Molecular Weight (kDa)	Peptide numbers				Protein match percentage (%)
		Experiment 1		Experiment 2		Experiment 1		Experiment 2
		Empty	FLAG- JMJD1A	Empty	FLAG- JMJD1A	Empty	FLAG- JMJD1A	Empty	FLAG- JMJD1A
KDM3A_MOUSE	148 kDa	0	35	0	74	0	18.8	0	28.3
ST5_MOUSE	127 kDa	0	6	0	0	0	7.41	0	0
CO1A1_MOUSE	138 kDa	0	3	0	0	0	3.79	0	0
KRT82_MOUSE	57 kDa	0	3	9	0	0	4.07	6.4	0
LRRF1_MOUSE	79 kDa	0	3	0	0	0	6.72	0	0
RS13_MOUSE	17 kDa	0	3	0	0	0	26.5	0	0
CYTSA_MOUSE	124 kDa	3	14	0	2	2.86	16	0	2.68
TPM1_MOUSE	33 kDa	11	41	0	15	29.2	53.5	0	40.8
C1TM_MOUSE	106 kDa	3	10	0	1	3.58	9.21	0	1.23
MYPT1_MOUSE	115 kDa	5	16	0	6	3.69	17.8	0	7.39
FBLN2_MOUSE	132 kDa	1	3	0	0	1.06	3.77	0	0
PP1B_MOUSE	37 kDa	1	3	0	1	3.98	12.2	0	3.98
RS11_MOUSE	18 kDa	1	3	0	0	11.4	19	0	0
RS17_MOUSE	16 kDa	1	3	0	0	16.3	31.9	0	0
RS25_MOUSE	14 kDa	1	3	0	1	11.2	21.6	0	11.2
TPM2_MOUSE	33 kDa	8	22	0	10	22.5	43.3	0	22.5
TPM3_MOUSE	33 kDa	6	16	4	7	22.1	28.8	10.5	22.1
TPM4_MOUSE	28 kDa	5	10	2	2	19	33.1	12.9	12.9
RS18_MOUSE	18 kDa	2	4	2	4	12.5	20.4	13.2	26.3
DESP_MOUSE	333 kDa	12	22	33	1	2.95	6.73	10.3	0.347
CYTSB_MOUSE	118 kDa	6	11	0	3	6.75	11.2	0	4.31
MPRIP_MOUSE	116 kDa	3	5	0	0	4.79	7.42	0	0
COR1C_MOUSE	53 kDa	5	8	2	1	12.7	14.1	3.38	3.38
RL24_MOUSE	18 kDa	2	3	1	3	14	21.7	8.28	21.7
K2C5_MOUSE	62 kDa	20	29	26	11	23.3	23.4	25	16.6
SVIL_MOUSE	243 kDa	16	22	1	4	9.59	10.9	1.15	3.78
RL23_MOUSE	15 kDa	3	4	0	1	21.4	27.1	0	14.3
RL7_MOUSE	31 kDa	3	4	1	5	16.3	16.7	4.07	16.3
RLA0_MOUSE	34 kDa	3	4	2	1	13.9	17	7.89	5.99
K1C10_MOUSE	58 kDa	10	13	12	8	13.9	12.6	13.9	10.4
DREB_MOUSE	77 kDa	4	5	3	2	5.95	6.94	4.96	3.4
PLAK_MOUSE	82 kDa	17	21	24	8	25.4	25.9	31.1	12.5
PLEC_MOUSE	534 kDa	303	373	43	154	45.1	52.4	8.72	28.8
RL40_MOUSE (+3)	15 kDa	9	11	9	4	46.9	46.9	28.1	14.7
IGKC_MOUSE	12 kDa	5	6	4	5	30.2	25.5	25.5	22.6
K2C6A_MOUSE	59 kDa	21	25	0	0	23.5	20.8	0	0
K2C1_MOUSE	66 kDa	6	7	7	4	5.34	5.34	5.34	3.77
K22E_MOUSE	71 kDa	8	9	11	3	8.35	10.7	12.3	5.09
K22O_MOUSE	63 kDa	9	10	11	5	8.92	8.92	8.92	8.59
K1C42_MOUSE	50 kDa	10	11	7	6	22.3	22.3	13.1	15.7
FLNB_MOUSE	278 kDa	12	13	4	4	6.57	5.34	1.77	1.69
VIME_MOUSE	54 kDa	143	144	29	77	87.3	85	44.8	77.5
K1C14_MOUSE	53 kDa	15	15	9	6	25.8	24.4	13.6	16.5
GRP78_MOUSE	72 kDa	12	12	3	9	19.7	18.2	7.18	14.2
MY18A_MOUSE	233 kDa	5	5	0	1	2.59	2.59	0	0.439
CO3_MOUSE	186 kDa	4	4	1	0	2.83	3.79	0.962	0
RL13_MOUSE	24 kDa	4	4	1	5	23.2	18	4.27	24.2
RS8_MOUSE	24 kDa	4	4	2	6	21.2	13.5	13.5	21.2
CS1A_MOUSE	77 kDa	3	3	2	2	4.8	3.05	3.05	3.05
RL18_MOUSE	22 kDa	3	3	1	8	14.9	13.3	6.91	28.2
RS2_MOUSE	31 kDa	3	3	1	2	8.19	11.3	3.75	7.51
FLNA_MOUSE	281 kDa	35	34	18	22	17.9	17.3	8.42	13.3
C1QC_MOUSE	26 kDa	12	11	10	9	22.8	17.9	17.9	17.9
LIMA1_MOUSE	84 kDa	20	18	7	12	30.4	26.7	10.6	18.2
FLII_MOUSE	145 kDa	29	26	17	24	21.5	19.4	14.6	18.3
ACTC_MOUSE (+3)	42 kDa	68	60	27	35	57	53.8	40.8	36.3
K1C17_MOUSE	48 kDa	19	16	10	4	29.3	29.3	19.9	9.93
PZP_MOUSE	166 kDa	18	15	11	8	17.3	14.2	7.56	6.15
C1QA_MOUSE	26 kDa	12	10	11	5	22.4	22.4	22.4	16.7
H2A1F_MOUSE (+5)	14 kDa	5	4	5	3	44.2	43.8	52.3	43.8
PKP1_MOUSE	81 kDa	14	11	15	1	13.2	14.8	18.7	1.51
ANXA2_MOUSE	39 kDa	13	10	8	12	41	29.8	18.3	28.9
ACTG_MOUSE	42 kDa	102	77	32	51	79.2	68.5	42.9	68
STK38_MOUSE	54 kDa	20	15	7	10	24.9	18.7	14.8	15.3
RL6_MOUSE	34 kDa	4	3	0	6	16.9	12.8	0	16.9
RL9_MOUSE	22 kDa	4	3	1	3	17.2	27.6	9.38	28.1
ACTB_MOUSE	42 kDa	103	77	33	53	79.2	68.5	42.9	68
IGG2B_MOUSE	44 kDa	17	12	12	9	31.2	22.3	18.3	19.8
TBA1C_MOUSE	50 kDa	23	16	0	12	39.6	33.4	0	22.7
TBA1B_MOUSE (+1)	50 kDa	24	16	10	12	44.8	33.3	22.2	22.6
FINC_MOUSE	273 kDa	18	12	2	4	7.71	4.4	0.484	1.41
H4_MOUSE	11 kDa	9	6	10	1	46.6	45.6	45.6	11.7
C1QB_MOUSE	27 kDa	6	4	4	3	20.2	15	9.49	9.49
RL12_MOUSE	18 kDa	3	2	1	2	23.6	14.5	9.7	14.5
RL19_MOUSE	23 kDa	3	2	0	0	17.9	13.8	0	0
RS4X_MOUSE	30 kDa	3	2	1	1	14.4	11.4	3.42	3.42
VTNC_MOUSE	55 kDa	3	2	1	1	9.41	6.49	2.72	2.72
CERU_MOUSE	121 kDa	8	5	2	0	9.8	6.31	0.848	0
ADT2_MOUSE	33 kDa	10	6	2	4	27.5	16.8	7.38	16.8
HNRPU_MOUSE	88 kDa	5	3	4	6	6.13	6.13	3.12	5.12
PPIA_MOUSE	18 kDa	5	3	0	1	23.8	13.4	0	6.1
RS3_MOUSE	27 kDa	5	3	5	2	14.8	15.6	25.1	10.3
H2B1B_MOUSE (+6)	14 kDa	16	9	9	0	61.1	54	38.9	0
IGH1M_MOUSE (+1)	43 kDa	9	5	8	6	11.7	14.8	18.3	18.3
HSP7C_MOUSE	71 kDa	20	11	6	11	29.1	13.8	8.36	16.7
TBB5_MOUSE	50 kDa	31	17	7	11	50.9	40.3	20.5	24.1
KV2A7_MOUSE	12 kDa	4	2	1	5	23.9	21.2	11.5	23.9
RL11_MOUSE	20 kDa	2	1	1	3	20.2	7.87	7.87	17.4
ALBU_MOUSE	69 kDa	11	5	5	2	16.6	9.38	7.89	4.93
LMNA_MOUSE	74 kDa	23	10	11	13	26.8	16.1	17.7	17.7
ARP3_MOUSE	47 kDa	7	3	0	2	24.4	15.1	0	9.33
MYO1C_MOUSE	122 kDa	57	24	18	31	35.4	19.9	15.4	21.2
MUG1_MOUSE	165 kDa	12	5	3	3	8.74	4.13	3.39	2.85
CH60_MOUSE	61 kDa	15	6	0	4	23.7	19.2	0	9.42
HS90B_MOUSE	83 kDa	15	6	2	7	22.8	11.2	3.73	10.9
HNRH1_MOUSE (+1)	49 kDa	5	2	1	0	11.8	3.79	3.79	0
IMB1_MOUSE	97 kDa	5	2	0	0	5.94	1.71	0	0
LDHB_MOUSE	37 kDa	5	2	0	0	21.6	4.49	0	0
MYL6_MOUSE (+1)	17 kDa	5	2	1	1	33.1	12.6	6.28	8.61
RL4_MOUSE	47 kDa	5	2	1	3	11.5	4.53	4.53	13.8
SYNPO_MOUSE	100 kDa	5	2	0	0	5.92	2.91	0	0
GELS_MOUSE	86 kDa	38	14	12	17	32.2	17.9	18.5	20.8
ATPB_MOUSE	56 kDa	19	7	6	9	34.4	14.7	11.7	18.9
KPYM_MOUSE	58 kDa	11	4	0	2	24.1	10.5	0	6.03
TMOD3_MOUSE	40 kDa	18	6	4	9	38.1	11.9	12.5	17
EF1A2_MOUSE	50 kDa	9	3	0	0	25.9	10.8	0	0
ITIH4_MOUSE	105 kDa	9	3	6	2	9.13	3.72	6.48	3.72
IF4A1_MOUSE (+1)	46 kDa	6	2	2	1	18.5	6.4	6.4	2.46
PRDX1_MOUSE	22 kDa	3	1	0	0	18.1	9.05	0	0
RL14_MOUSE	24 kDa	3	1	2	1	16.1	5.99	11.5	5.99
RL3_MOUSE	46 kDa	3	1	0	0	8.68	2.23	0	0
RL7A_MOUSE	30 kDa	3	1	1	2	13.9	4.14	4.14	10.9
EF2_MOUSE	95 kDa	13	4	4	2	18.6	5.01	5.01	2.91
ENOA_MOUSE	47 kDa	10	3	0	0	28.1	8.53	0	0
KCRB_MOUSE	43 kDa	10	3	0	0	24.4	4.46	0	0
1433Z_MOUSE	28 kDa	7	2	0	0	27.3	11.8	0	0
ARPC4_MOUSE	20 kDa	7	2	0	1	31.5	10.7	0	5.95
SPTN1_MOUSE	285 kDa	60	17	0	10	21.7	7.56	0	4.05
SPTB2_MOUSE	274 kDa	40	11	2	5	18.9	5.5	0.973	3.64
MYH9_MOUSE	226 kDa	84	22	10	21	31.4	10.1	4.8	13.3
MYH10_MOUSE	229 kDa	43	11	0	9	19.2	7.84	0	5.77
CAZA2_MOUSE	33 kDa	4	1	0	2	9.79	4.9	0	6.29
NUCL_MOUSE	77 kDa	4	1	0	1	7.64	1.7	0	1.7
ROA2_MOUSE	37 kDa	4	1	1	0	13.9	4.53	4.53	0
TPIS_MOUSE	32 kDa	4	1	0	0	19.1	5.02	0	0
ACTN1_MOUSE	103 kDa	24	5	2	4	18.7	5.49	2.69	4.37
EF1A1_MOUSE (+1)	50 kDa	10	2	3	2	28.4	5.63	9.52	4.33
GAPR1_MOUSE	17 kDa	5	1	0	2	27.3	8.44	0	16.9
MDHM_MOUSE	36 kDa	5	1	1	0	12.4	5.62	3.25	0
PGK1_MOUSE	45 kDa	5	1	1	0	14.1	4.08	4.08	0
RS3A_MOUSE	30 kDa	5	1	2	3	15.9	6.82	9.09	21.2
HNRPK_MOUSE	51 kDa	6	1	0	0	17.1	4.97	0	0
TCPB_MOUSE	57 kDa	6	1	0	1	18.7	2.24	0	2.24
1433E_MOUSE	29 kDa	7	1	3	0	24.3	3.92	13.3	0
MYO1B_MOUSE	129 kDa	18	2	1	5	15.8	1.36	1.36	3.34
ATPA_MOUSE	60 kDa	9	1	2	2	18.4	3.98	5.61	3.25
CLH1_MOUSE	192 kDa	11	1	1	1	9.25	1.13	0.716	1.13
ANXA1_MOUSE	39 kDa	16	1	1	3	42.5	3.76	2.31	11
ACTN4_MOUSE	105 kDa	17	0	0	0	16	0	0	0
HS90A_MOUSE	85 kDa	13	0	0	0	19.9	0	0	0
RO52_MOUSE	54 kDa	13	0	0	0	26.6	0	0	0
NPM_MOUSE	33 kDa	9	0	0	0	21.6	0	0	0
K2C8_MOUSE	55 kDa	8	0	0	0	14.1	0	0	0
RSSA_MOUSE	33 kDa	8	0	5	0	34.9	0	12.9	0
1433G_MOUSE	28 kDa	7	0	0	0	30.8	0	0	0
SRC8_MOUSE	61 kDa	7	0	0	0	16.8	0	0	0
GRP75_MOUSE	73 kDa	5	0	0	1	9.43	0	0	1.33
HNRPM_MOUSE	78 kDa	5	0	0	0	12.1	0	0	0
PCBP2_MOUSE	38 kDa	5	0	0	0	12.7	0	0	0
PDIA6_MOUSE	48 kDa	5	0	0	0	11.6	0	0	0
TCPG_MOUSE	61 kDa	5	0	0	1	10.8	0	0	2.02
VDAC1_MOUSE	32 kDa	5	0	0	0	20.9	0	0	0
ENPL_MOUSE	92 kDa	4	0	0	0	5.86	0	0	0
ILF2_MOUSE	43 kDa	4	0	0	0	14.6	0	0	0
NDKA_MOUSE (+1)	17 kDa	4	0	0	0	31.6	0	0	0
PSA2_MOUSE	26 kDa	4	0	0	0	26.5	0	0	0
PUR6_MOUSE	47 kDa	4	0	0	0	9.41	0	0	0
TCPA_MOUSE	60 kDa	4	0	0	0	11.9	0	0	0
TERA_MOUSE	89 kDa	4	0	1	2	5.71	0	1.12	2.36
ARF1_MOUSE (+1)	21 kDa	3	0	0	0	17.7	0	0	0
FAS_MOUSE	272 kDa	3	0	0	0	1.36	0	0	0
H12_MOUSE (+1)	21 kDa	3	0	7	0	13.2	0	22.2	0
IDHC_MOUSE	47 kDa	3	0	0	0	9.18	0	0	0
PABP1_MOUSE	71 kDa	3	0	6	0	5.19	0	9.12	0
PHB2_MOUSE	33 kDa	3	0	0	0	16.4	0	0	0
APOE_MOUSE	36 kDa	2	0	4	2	8.36	0	14.1	6.43
1433S_MOUSE	28 kDa	0	0	5	0	0	0	13.7	0
AMPL_MOUSE	56 kDa	0	0	3	0	0	0	6.94	0
H2B1P_MOUSE	14 kDa	0	0	0	8	0	0	0	51.6
K1H1_MOUSE	47 kDa	0	0	31	0	0	0	26.7	0
KRT34_MOUSE	45 kDa	0	0	22	0	0	0	23.7	0
KRT85_MOUSE	56 kDa	0	0	16	0	0	0	15.6	0
