# Supplementary material for: MYPT1-PP1β phosphatase negatively regulates both chromatin landscape and co-activator recruitment for beige adipogenesis
Source: Nat Commun. 2022 Sep 29;13:5715. doi: 10.1038/s41467-022-33363-0 (PMC9523048; doi:10.1038/s41467-022-33363-0)
Supplement: Supplementary file 6 — Source Data [file 41467_2022_33363_MOESM6_ESM.xlsx]

## Sheet: Figure1
Figure 1d	Immunoblot
Figure 1e	Immunoblot
Figure 1f	Immunoblot
Figure 1h	KEGG analysis	Term	P-value
		PPAR signaling pathway	5.8927e-07
		Systemic lupus erythematosus	1.74233e-06
		Fatty acid degradation	9.92478e-06
		Alcoholism	1.98767e-05
		Fatty acid elongation	0.000606773
	GO analysis	Term	P-value
		regulation of triglyceride catabolic process (GO:0010896)	3.92301e-05
		high-density lipoprotein particle remodeling (GO:0034375)	0.000141891
		negative regulation of lipid catabolic process (GO:0050995)	0.000141891
		intracellular lipid transport (GO:0032365)	0.000228378
		triglyceride catabolic process (GO:0019433)	0.000301566
		negative regulation of triglyceride metabolic process (GO:0090209)	0.000484274
		long-chain fatty acid transport (GO:0015909)	0.000813377
		acylglycerol catabolic process (GO:0046464)	0.00105993
		positive regulation of sequestering of triglyceride (GO:0010890)	0.00114921
		negative regulation of lipase activity (GO:0060192)	0.00114921
Figure 1i	RT-qPCR		si-Ctrl	si-Mypt1 #1	si-Mypt1 #2
		Ucp1	1.06861	5.8845	7.44082
			0.98026	5.45224	7.42685
			0.951135	5.5772	7.36199
		Cidea	1.02643	2.51139	3.53951
			0.994408	2.23392	3.3576
			0.979158	2.21928	3.18708
		Elovl3	1.01392	1.65499	2.50874
			1.00582	1.6856	2.52673
			0.98026	1.60438	2.56474
		Pparg	1.01861	0.879063	0.967371
			0.99818	0.830907	1.00028
			0.983207	0.786934	0.934217
Figure 1j	RT-qPCR		si-Ctrl	si-Ppp1cb #1	si-Ppp1cb #2
		Ucp1	0.965324	17.8589	5.90801
			0.9723	18.1877	5.41035
			1.06238	17.8053	6.01986
		Cidea	1.04374	3.33365	2.2232
			0.964532	2.99625	2.16632
			0.991729	2.67458	1.95041
		Elovl3	0.876596	2.87211	1.3889
			1.03267	3.02632	1.59447
			1.09073	2.92358	1.60134
		Pparg	1.01019	1.00621	0.963986
			0.994176	0.940911	0.726907
			0.99563	0.977809	1.12855
Figure 1k	RT-qPCR		si-Ctrl	si-Mypt1	si-Mypt1 + si-Ppp1cb #1
		Ucp1	0.997319	3.27841	20.5079
			1.10111	3.63331	19.5542
			0.901576	3.25509	18.9972
		Cidea	0.985217	2.38224	2.24399
			0.991254	2.26213	1.84295
			1.02353	2.20701	2.33718
		Ppara	1.1221	1.45627	2.22326
			0.859244	1.63389	2.1654
			1.01866	1.62619	2.20273
		Pparg	1.00516	1.00792	1.08281
			0.969143	1.00292	1.11286
			1.0257	0.654759	1.06881
Figure 1l	OCR	Time (min)	si-Ctrl					si-Mypt1
		1.31667	285.953	217.088	202.814	193.412	205.966	247.997	297.022	288.259	308.359	242.93
		8.88333	298.912	219.177	203.61	192.021	208.475	259.827	309.458	299.08	321.139	247.346
		16.45	287.047	219.575	201.26	197.421	209.637	250.613	305.044	291.404	318.895	242.584
		24.0333	462.796	326.936	271.921	281.746	298.601	456.895	645.286	428.115	517.837	411.441
		31.8667	582.058	390.129	366.942	332.516	352.347	550.794	811.013	531.168	639.551	491.065
		39.4333	700.129	456.664	449.129	386.132	430.672	648.513	958.094	626.538	799.214	568.362
		47	779.879	492.288	472.265	405.461	440.398	704.73	1042.68	715.419	898.661	610.274
		54.5833	743.155	446.886	424.919	365.696	409.198	690.789	991.54	712.259	881.406	550.127
Figure 1n	H3K9me2 ChIP		si-Ctrl	si-Mypt1
		Actb	0.563808	0.666066
			0.480559	0.617427
			0.549824	0.642407
		Ucp1 -13 kb	3.40731	3.24131
			3.51299	2.83708
			4.49415	3.02352
		Ucp1 -4.8 kb	8.39694	5.58454
			9.43318	7.09179
			9.13108	7.29388
		Ucp1 -2.5 kb	9.27774	6.90776
			9.66791	6.33951
			9.28468	6.39505
		Ucp1 TSS	13.3379	7.74583
			13.1969	7.76803
			13.5182	7.59207
		CIdea -13.5 kb	6.35288	4.45269
			6.69688	4.80939
			6.06783	4.64486
		CIdea TSS	7.23097	4.1373
			6.38098	3.18215
			6.1928	3.8803
		Ppara -10 kb	6.12686	4.42952
			6.63584	4.06738
			6.12715	4.72195

## Sheet: Figure2
Figure 2c	KEGG analysis	Term	Benjamini
		RNA transport	0.00179471
		Tight junction	0.00179471
		Focal adhesion	0.00338184
		Human T-cell leukemia virus 1 infection	0.00703256
		Spliceosome	0.00800317
		Fluid shear stress and atherosclerosis	0.00995169
		ErbB signaling pathway	0.0280112
		Regulation of actin cytoskeleton	0.029832
		GnRH signaling pathway	0.0318043
		TLR signaling pathway	0.0378484
		Chagas disease	0.040665
		TNF signaling pathway	0.0457779
Figure 2d	KEGG analysis	Term	Benjamini
		Tight junction	5.44815e-06
		Focal adhesion	0.000242423
		RNA transport	0.00216452
		Epstein-Barr virus infection	0.00525702
		Viral carcinogenesis	0.00525702
		IL-17 signaling pathway	0.00873871
		mRNA surveillance pathway	0.00968444
		Th17 cell differentiation	0.0108768
		Leukocyte transendothelial migration	0.0136701
		Estrogen signaling pathway	0.0182486
		Fluid shear stress and atherosclerosis	0.0206139
		Protein processing in endoplasmic reticulum	0.0262995
		Mismatch repair	0.0335679
		NOD-like receptor signaling pathway	0.040019
		Regulation of actin cytoskeleton	0.0443453
Figure 2e	RT-qPCR		si-Ctrl	si-Mypt1	si-Mypt1 + si-Mylk
		Ucp1	0.997207	4.36484	1.75748
			1.00021	4.10314	1.78806
			1.00259	3.99505	1.79748
Figure 2f	Immunoblot
Figure 2g	Immunoblot
Figure 2h	RT-qPCR			si-Ctrl	si-Mypt1
		Ucp1	WT	1.1024	2.36704
				0.90491	3.9262
				1.4173	4.91225
			TA/SA	1.09024	0.732913
				1.21727	1.4278
				0.614127	0.978049
Figure 2i	RT-qPCR		si-Ctrl	si-Mypt1	si-Mypt1 + blebbistatin
		Ucp1	1.10461	37.615	8.80092
			0.992488	37.818	8.06349
			0.902906	38.2369	8.99866

## Sheet: Figure3
Figure 3b	KEGG analysis	Term	Benjamini
		MAPK signaling pathway	7.29526e-14
		IL-17 signaling pathway	2.17217e-07
		Aldosterone synthesis and secretion	1.16962e-05
		cAMP signaling pathway	1.47403e-05
		Hippo signaling pathway	3.5859e-05
		Amoebiasis	5.25706e-05
		TNF signaling pathway	6.54971e-05
		Amphetamine addiction	0.000150848
		Hippo signaling pathway -multiple species	0.00015829
		Fatty acid elongation	0.000186503
Figure 3d	RT-qPCR		si-Ctrl	si-Mypt1	si-Mypt1 + si-Taz #1	si-Ctrl	si-Mypt1	si-Mypt1 + si-Taz #2
		Ucp1	0.989712	19.1246	5.06205	1.02241	20.0503	2.52719
			1.0033	18.2756	4.92814	1.03197	21.1049	2.49836
			1.00699	19.5035	5.01936	0.94562	20.0703	2.43986
Figure 3h	RT-qPCR			si-Ctrl	si-Mypt1
		Ucp1	WT	0.887634	6.89119
				0.990315	7.03312
				1.12205	7.12076
			HY	0.0521442	0.149338
				0.0467802	0.15884
				0.0561131	0.145984
Figure 3i	RT-qPCR			si-Ctrl	si-Mypt1
		Ucp1	Empty	0.92131	0.983581
				1.14127	0.920749
				0.937422	0.998794
			WT-hJMJD1A	1.76966	4.90175
				2.07564	5.0561
				1.82963	4.81702
Figure 3j	H3K9me2 ChIP			si-Ctrl	si-Mypt1
		Actb	WT	0.0706512	0.0390195
				0.0582726	0.0344327
				0.0204472	0.0403787
			HY	0.0495761	0.0344718
				0.04442	0.0416514
				0.0854609	0.0518326
		Ucp1 -13 kb	WT	0.470642	0.383422
				0.374639	0.322034
				0.486117	0.345616
			HY	1.31896	1.00622
				1.2535	1.04158
				1.1465	1.10441
		Ucp1 -4.8 kb	WT	2.46643	1.594
				2.62187	1.91669
				2.63829	1.58797
			HY	4.92899	3.77875
				5.12353	4.02855
				4.87545	3.76991
		Ucp1 -2.5 kb	WT	2.58721	1.6505
				2.65114	1.67644
				2.65237	1.47607
			HY	5.88671	5.24694
				5.26857	5.03459
				5.15798	4.64088
		Ucp1 TSS	WT	4.80895	2.65619
				4.49534	2.08631
				4.60649	2.42858
			HY	9.56645	8.49388
				8.8756	7.54914
				8.99675	8.10802

## Sheet: Figure4
Figure 4c	Reporter ion intensity	Vehicle	ISO
		213637	473236
		228780	599541
		148386	462085
Figure 4e	Immunoblot
Figure 4f	Immunoblot
Figure 4g	Immunoblot
Figure 4h	RT-qPCR		WT	T696A
		Ucp1	1.69183	0.00508139
			0.806405	0.00815887
			1.00614	0.00631958
			0.49563	0.00726342
		Cidea	0.911321	0.0249675
			0.943426	0.0185626
			0.836333	0.0151297
			1.30892	0.0205618
		Cpt1b	0.762909	0.123383
			0.94788	0.129319
			0.85593	0.10669
			1.43328	0.190411
		Elovl3	0.78206	0.15017
			0.875672	0.148448
			0.923441	0.120161
			1.41883	0.136609
		Otop1	0.476741	0.00498694
			0.587352	0.0142707
			1.07769	0.0200318
			1.85821	0.0306654
		Ppara	0.837888	0.285965
			0.964976	0.237314
			0.913523	0.164029
			1.28361	0.230866
		Pgc1a	0.945655	0.250872
			0.976209	0.259463
			1.00149	0.228336
			1.07665	0.238459
		Prdm16	1.74	0.0174656
			0.730969	0.0221557
			0.587482	0.0310854
			0.941549	0.036315
		Cd137	0.764913	0.538344
			0.935063	0.546342
			1.02811	0.525289
			1.27191	0.677672
		Tmem26	0.910059	0.650595
			1.08384	0.75558
			0.946829	0.419118
			1.05927	0.833422
		Pgc1b	1.06181	0.932679
			0.999993	0.919238
			1.01717	0.978122
			0.921028	0.747302
		Cox8b	0.957126	1.09585
			1.0467	1.05432
			0.968024	0.890763
			1.02815	0.831525
		Bmp8b	1.0836	1.18581
			0.702461	0.981324
			0.927977	0.825046
			1.28596	0.833773
		Cited1	0.925645	0.842192
			0.920832	0.889476
			1.03703	0.9068
			1.11649	0.999488
		Tbx1	0.914159	1.77198
			1.16663	1.37445
			1.26994	1.10834
			0.649277	1.0217
		Shox2	0.915797	1.0969
			0.999844	0.772958
			1.0969	0.987463
			0.987463	0.9655
		Pparg	0.901354	1.37295
			1.01068	1.42115
			1.02468	1.39064
			1.06329	1.45455

## Sheet: Figure5
Figure 5b	Immunoblot
	Quantification		AAV-mCherry	AAV-mCherry-2A-Cre
			1.87441	5.99316
			1.49422	0.801658
			0.923089	4.18253
			0.731008	3.38365
			0.847128	3.18433
			0.422282	2.3697
			0.707861	1.24357
Figure 5c	RT-qPCR		AAV-mCherry	AAV-mCherry-2A-Cre
		Ucp1	0.0524597	0.505651
			0.499811	0.588968
			0.704539	1.98728
			2.36136	6.56304
			0.332504	2.59458
			4.34196	2.35812
			0.584604	0.851629
			0.259874	0.426264
			0.843521	0.721516
			0.0193674	0.0279885
		Cidea	0.302443	0.515613
			0.947157	1.14938
			0.717583	1.69574
			2.42607	2.89521
			0.479653	1.43637
			1.26887	1.37009
			1.19855	0.866456
			0.644789	0.712392
			1.83686	1.79145
			0.178027	0.259974
		Elovl3	0.342563	0.414721
			0.474019	0.398937
			0.701573	1.86764
			3.22081	4.00742
			0.403414	1.41921
			1.50472	0.892661
			1.62984	0.960811
			0.205272	0.217583
			1.4861	1.51496
			0.0316829	0.0732796
		Prdm16	0.70465	0.846755
			1.23948	2.16367
			0.530712	1.33319
			1.8358	1.53748
			0.569965	1.31752
			0.315533	0.660824
			0.784667	0.736768
			0.872539	1.28454
			2.16957	1.75754
			1.06376	1.16445
		Otop1	0.628065	1.06576
			1.19016	1.71875
			0.688603	0.922969
			2.61075	1.86459
			0.414404	0.973974
			1.04819	1.3221
			0.873829	0.781125
			0.82747	1.01882
			0.99626	1.56321
			0.722268	1.30846
	OCR		AAV-mCherry	AAV-mCherry-2A-Cre
			83.3012	88.9346
			81.4111	83.1958
			69.4968	65.3331
			73.4187	91.673
			74.1463	90.9623
			66.6029	88.513
			79.7358	86.3718
			77.4542	96.8907
			79.6292	87.9898
			86.1924	76.401
				86.0587
				84.8235
Figure 5e	Immunoblot
Figure 5f			AAV-mCherry	AAV-mCherry-2A-Cre
		Body weight (g)	26.86	25.88
			27.78	25.32
			28.24	27.97
			28.16	22.49
			24.95	22.61
			22.96	23.02
			25.37	22.24
		scWAT weight (mg)	268.8	194.8
			297.2	158.1
			279	244.1
			257.7	146.1
			187.4	178.9
			176	180.9
			286.6	195.5
Figure 5g
	Quantification		Mypt1+/flox	Mypt1+/flox::Pdgfra-Cre
			0.53936	2.34446
			1.55291	1.43828
			1.5288	1.62565
			0.384908	1.82334
			0.99402	1.37908
	Immunoblot
Figure 5h	RT-qPCR		Mypt1+/flox	Mypt1+/flox::Pdgfra-Cre
		Ucp1	0.43805	0.322781
			0.177215	1.58475
			0.338912	0.884728
			0.370597	127.026
			1.31505	26.7205
			2.08347	19.6172
			2.27671
		Cidea	1.39179	0.256125
			0.560793	2.54751
			1.40913	1.2716
			0.937879	3.23366
			0.884496	2.55594
			0.688663	3.57303
			1.12725
		Cpt1b	1.29016	0.404006
			0.804937	2.3016
			1.10589	1.35687
			0.819502	6.93719
			0.873583	4.65683
			0.810722	4.86659
			1.29521
		Otop1	0.962985	0.280515
			0.745284	1.24677
			0.743358	1.43946
			0.914252	1.75285
			1.59547	4.42486
			1.19264	2.75348
			0.846014
		Elovl3	0.716527	0.0928959
			0.236959	4.48741
			1.51787	0.577697
			0.609444	1.22526
			0.225189	2.632
			1.59843	2.88311
			2.09558
		Dio2	0.518985	0.333639
			0.566524	0.949966
			1.0792	0.648157
			1.31871	24.1515
			1.71871	3.18083
			0.960086	4.41304
			0.837797
		Pgc1a	0.751654	0.686585
			0.73981	0.966612
			1.1043	0.68369
			0.837059	2.3507
			0.753221	2.1743
			1.18768	2.74729
			1.62628
		Ppara	0.695515	0.907895
			0.847637	1.77554
			1.50034	0.956165
			1.17137	1.83209
			1.20985	1.42937
			0.87224	2.25533
			0.70305
		Prdm16	0.854618	1.15144
			1.09113	1.51446
			1.30274	1.23397
			1.16253	1.40818
			1.59407	1.21047
			0.347531	1.36205
			0.647386
		Cox8b	1.10021	0.613946
			0.853104	1.13039
			0.953928	0.949472
			0.877213	1.61079
			1.23593	1.01414
			1.07102	1.28044
			0.908596
		Pparg	0.825475	1.1209
			0.905457	1.097
			0.948836	1.32998
			0.869353	0.997806
			1.41097	1.08915
			0.946766	1.06507
			1.09314
		Mypt1	1.18407	0.821181
			1.20127	0.933204
			1.16131	0.835663
			1.01991	0.82833
			1.04538	0.818675
			0.825376	0.904891
			0.562679
Figure 5j	Body weight (g)	Weeks on HFD	Mypt1+/flox																Mypt1+/flox::Pdgfra-Cre
		0	23.48	20.32	19.49	21.5	19.78	16.09	15.96	15.04	14.7	12.96	16.62	15.73	14.9	10.9	19.2	16.39	23.48	22.34	19.54	19.35	16.52	21.26	18.55	16.61	16.78	16.01	18.67	15.61	17.1	17.91	15.4	13.46	15.54	13.82
		1	24.8	24.09	21.84	24.18	22.88	19.95	19.78	18.36	18.54	18.38	20.58	19.38	18.46	17.4	22.22	23.28	25.4	24.58	22.55	21.69	19.79	23.31	21.47	20.8	21.08	19.62	20.74	20.4	21.05	22.25	20.16	18.46	18.76	18.98
		2	26.52	25.48	22.83	25.96	24.55	22.38	22.46	22.34	20.14	20.61	23.19	22	21.4	19.73	24.53	25.4	26.57	25.56	23.61	22.35	21.8	24.29	22.58	22.74	22.32	20.25	22.25	21.52	22.93	24.35	22.75	21.46	20	21.69
		3	28.74	27.5	23.98	28.07	25.96	23.79	24.57	23.79	22.15	21.37	25.15	23.17	23.62	22.37	26.69	27	28.66	27.79	24.87	23.85	22.65	26.97	23.61	23.99	24.23	22.57	23.44	23.06	24.49	25.6	24.6	23.12	20.73	23.03
		3.85714	31.05	29.86	25.71	29.45	27.21	25.82	25.58	24.04	23.86	22.77	26.68	24.79	23.75	23.71	29.3	28.79	29.84	29.89	25.78	24.61	23.64	28.42	24.74	25.39	25.7	23.56	24.32	24.52	25.82	25.58	25.38	24.16	21.21	24.01
		5	31.68	30.33	26.66	31.75	29.23	27.66	27.61	24.88	25.52	24.07	28.67	26.68	24.9	24.65	31.18	31.57	31.03	30.92	26.46	25.3	25.13	29.63	25.67	27.27	27.01	24.72	25.8	25.94	26.8	29.27	26.56	26.35	22.48	25.3
		6	32.71	33.08	28.42	34.13	31.17	29.4	28.69	27.31	26.91	24.81	30.93	28.78	26.52	25.35	33.2	33.33	32.58	33.24	27.39	27.12	26.63	30.67	26.66	28.05	29.09	25.96	27.68	27.21	27.9	30.45	27.35	27.11	23.02	26.25
		7	34.68	34.63	29.28	36.75	33.81	31.44	29.68	28.8	27.87	25.25	33.13	30.16	28.17	27.25	36.22	35.21	34.87	36.04	27.87	28.83	27.23	32.16	27.64	29.13	29.56	27.37	28.01	27.36	28.3	31.11	28.45	28.35	24.56	27.51
		8	38.4	37.27	31.07	40.24	37.61	32.34	30.86	29.22	29.06	26.18	35.64	30.22	32.11	28.61	38.09	36.82	38.72	38.13	29.71	31.48	28.68	34.04	29.13	30.55	29.94	29.11	28.55	28.38	29.04	31.23	29.83	28.5	26.5	27.89
		9	39.48	39.82	33.17	41.94	40.75	32.95	32.86	29.83	30.85	27.09	38.35	33.49	32.24	29.79	40.55	38.09	40.03	38.3	30.12	33.09	29.68	35.71	30.1	31.31	30.52	29.71	28.74	29.88	30.12	32.1	31.59	29.36	27.72	28.72
		10	40.74	40.6	35.07	44.14	42.65	34.13	34.02	30.22	32.09	27.85	40.97	34.84	33.54	31.12	41.72	39.14	41.28	39.67	31.34	34.29	30.22	36.45	31.13	32.7	30.68	30.5	28.73	30.52	30.82	32.99	33.83	30.07	27.35	28.86
		11	42.48	41.56	37.02	45.83	43.99	35.38	35.37	31.44	32.51	27.81	42.3	37.53	34.66	32.11	43.16	40.34	43.98	41.97	31.53	34.8	30.93	37.86	32.01	33.68	31.47	32.05	29.83	31.48	31.67	33.74	33.89	31.46	28.39	30.48
		12	43.66	44	39.34	46.67	44.89	36.67	37.44	31.24	34.35	29.19	44.18	40.84	36.77	32.41	41.99	41.01	45.9	44.17	31.63	36.79	31.67	39.85	33.31	34.29	32.14	34.33	30.33	32.44	33.09	34.52	36.83	33.1	29.96	32.09
		13	45.33	46.33	40.68	46.51	46.72	37.61	37.39	32.02	35.51	30.24	45.42	42.18	37.36	33.94	43.29	41.82	47.28	45.53	32.6	37.79	32.68	41.8	34.84	35.56	31.66	35.16	30.12	33.69	34.32	34.74	38.54	33.72	30.64	33.34
		14	47.27	47.25	41.97	46.77	47.09	38.81	39.35	32.33	36.36	30.53	46.04	43.27	38.57	35.11	43.66	41.59	47.29	45.84	33.4	39.23	32.89	43.65	35.76	35.49	31.36	36.38	30.86	34.08	35.67	34.99	39.99	33.79	31.67	34.34
		15	48.5	48.23	44.84	47.85	48.58	39.73	41.01	32.9	37.67	31.2	46	45.04	40.2	35.98	45.42	43.37	48	46.43	34.82	41.49	34.03	45.06	37.59	36.81	32.02	37.79	31.73	34.72	37.07	37.11	41.41	34.18	32.53	35.44
	Body weight gain (g)	Weeks on HFD	Mypt1+/flox																Mypt1+/flox::Pdgfra-Cre
		1	1.32	3.77	2.35	2.68	3.1	3.86	3.82	3.32	3.84	5.42	3.96	3.65	3.56	6.5	3.02	6.89	1.92	2.24	3.01	2.34	3.27	2.05	2.92	4.19	4.3	3.61	2.07	4.79	3.95	4.34	4.76	5	3.22	5.16
		2	3.04	5.16	3.34	4.46	4.77	6.29	6.5	7.3	5.44	7.65	6.57	6.27	6.5	8.83	5.33	9.01	3.09	3.22	4.07	3	5.28	3.03	4.03	6.13	5.54	4.24	3.58	5.91	5.83	6.44	7.35	8	4.46	7.87
		3	5.26	7.18	4.49	6.57	6.18	7.7	8.61	8.75	7.45	8.41	8.53	7.44	8.72	11.47	7.49	10.61	5.18	5.45	5.33	4.5	6.13	5.71	5.06	7.38	7.45	6.56	4.77	7.45	7.39	7.69	9.2	9.66	5.19	9.21
		3.85714	7.57	9.54	6.22	7.95	7.43	9.73	9.62	9	9.16	9.81	10.06	9.06	8.85	12.81	10.1	12.4	6.36	7.55	6.24	5.26	7.12	7.16	6.19	8.78	8.92	7.55	5.65	8.91	8.72	7.67	9.98	10.7	5.67	10.19
		5	8.2	10.01	7.17	10.25	9.45	11.57	11.65	9.84	10.82	11.11	12.05	10.95	10	13.75	11.98	15.18	7.55	8.58	6.92	5.95	8.61	8.37	7.12	10.66	10.23	8.71	7.13	10.33	9.7	11.36	11.16	12.89	6.94	11.48
		6	9.23	12.76	8.93	12.63	11.39	13.31	12.73	12.27	12.21	11.85	14.31	13.05	11.62	14.45	14	16.94	9.1	10.9	7.85	7.77	10.11	9.41	8.11	11.44	12.31	9.95	9.01	11.6	10.8	12.54	11.95	13.65	7.48	12.43
		7	11.2	14.31	9.79	15.25	14.03	15.35	13.72	13.76	13.17	12.29	16.51	14.43	13.27	16.35	17.02	18.82	11.39	13.7	8.33	9.48	10.71	10.9	9.09	12.52	12.78	11.36	9.34	11.75	11.2	13.2	13.05	14.89	9.02	13.69
		8	14.92	16.95	11.58	18.74	17.83	16.25	14.9	14.18	14.36	13.22	19.02	14.49	17.21	17.71	18.89	20.43	15.24	15.79	10.17	12.13	12.16	12.78	10.58	13.94	13.16	13.1	9.88	12.77	11.94	13.32	14.43	15.04	10.96	14.07
		9	16	19.5	13.68	20.44	20.97	16.86	16.9	14.79	16.15	14.13	21.73	17.76	17.34	18.89	21.35	21.7	16.55	15.96	10.58	13.74	13.16	14.45	11.55	14.7	13.74	13.7	10.07	14.27	13.02	14.19	16.19	15.9	12.18	14.9
		10	17.26	20.28	15.58	22.64	22.87	18.04	18.06	15.18	17.39	14.89	24.35	19.11	18.64	20.22	22.52	22.75	17.8	17.33	11.8	14.94	13.7	15.19	12.58	16.09	13.9	14.49	10.06	14.91	13.72	15.08	18.43	16.61	11.81	15.04
		11	19	21.24	17.53	24.33	24.21	19.29	19.41	16.4	17.81	14.85	25.68	21.8	19.76	21.21	23.96	23.95	20.5	19.63	11.99	15.45	14.41	16.6	13.46	17.07	14.69	16.04	11.16	15.87	14.57	15.83	18.49	18	12.85	16.66
		12	20.18	23.68	19.85	25.17	25.11	20.58	21.48	16.2	19.65	16.23	27.56	25.11	21.87	21.51	22.79	24.62	22.42	21.83	12.09	17.44	15.15	18.59	14.76	17.68	15.36	18.32	11.66	16.83	15.99	16.61	21.43	19.64	14.42	18.27
		13	21.85	26.01	21.19	25.01	26.94	21.52	21.43	16.98	20.81	17.28	28.8	26.45	22.46	23.04	24.09	25.43	23.8	23.19	13.06	18.44	16.16	20.54	16.29	18.95	14.88	19.15	11.45	18.08	17.22	16.83	23.14	20.26	15.1	19.52
		14	23.79	26.93	22.48	25.27	27.31	22.72	23.39	17.29	21.66	17.57	29.42	27.54	23.67	24.21	24.46	25.2	23.81	23.5	13.86	19.88	16.37	22.39	17.21	18.88	14.58	20.37	12.19	18.47	18.57	17.08	24.59	20.33	16.13	20.52
		15	25.02	27.91	25.35	26.35	28.8	23.64	25.05	17.86	22.97	18.24	29.38	29.31	25.3	25.08	26.22	26.98	24.52	24.09	15.28	22.14	17.51	23.8	19.04	20.2	15.24	21.78	13.06	19.11	19.97	19.2	26.01	20.72	16.99	21.62
Figure 5k	GTT	Time (h)	Mypt1+/flox																Mypt1+/flox::Pdgfra-Cre
		0	155	160	156	139	132	129	137	81	117	110	133	116	139	113	149	134	145	149	92	156	130	143	129	128	121	121	95	103	117	122	132	116	116
		30	391	476	513	294	380	412	418	290	325	313	410	365	414	311	386	353	394	406	441	458	414	409	331	414	328	337	247	246	343	288	444	374	273
		60	451	363	387	233	418	301	330	263	250	249	318	352	363	281	365	337	325	497	275	241	229	469	202	229	210	263	206	201	274	261	443	189	204
		90	375	414	358	247	335	248	319	234	174	183	252	358	340	248	359	295	268	297	195	278	187	341	162	202	145	184	163	201	218	197	316	172	215
		120	343	313	240	171	295	205	254	197	165	141	223	360	223	183	304	197	220	281	192	288	169	270	142	171	161	206	158	231	180	168	274	153	152
Figure 5l	Fasting insulin	Mypt1+/flox														Mypt1+/flox::Pdgfra-Cre
		1251.44	1053.83	1452.98	1400.47	1099.94	227.183	323.149	392.442	87.9076	1274.38	514.939	305.317	984.52	426.901	1057.38	181.615	298.25	154.447	372.889	334.496	193.218	54.2925	76.0959	242.303	142.561	614.848	92.1327	134.172

## Sheet: FigureS1
Figure S1a	Immunoblot
Figure S1b	RT-qPCR		si-Ctrl	si-Mypt1 #1	si-Mypt1 #2
		Ucp1	0.996125	3.25722	4.09252
			0.996906	3.39302	4.00617
			1.00697	3.29048	4.07694
		Cidea	1.09408	1.56791	3.2873
			0.937504	1.52337	2.97385
			0.968413	1.51272	2.63016
		Elovl3	1.01843	6.24388	2.35069
			0.986698	6.18911	2.33844
			0.994871	5.80092	2.26629
		Cox8b	1.03889	1.29449	1.93279
			1.00139	1.25606	2.0039
			0.959725	1.2181	1.92434
		Dio2	0.862486	1.25872	2.31706
			0.72883	1.32477	1.51528
			1.40868	1.21406	1.84538
		Pgc1a	1.10565	1.17853	1.86796
			0.962774	1.27828	1.88379
			0.931576	1.12784	1.67793
		Pparg	0.990569	0.998271	1.02608
			0.98521	1.00951	0.386364
			1.02422	1.03615	1.0056
		Adipoq	0.988542	1.01141	1.18277
			1.01689	0.980616	1.16613
			0.994568	0.950266	1.1183
		Mypt1	1.00247	0.407276	0.197923
			1.04356	0.364676	0.221503
			0.953963	0.373895	0.207523
Figure S1c	RT-qPCR		si-Ctrl	si-Mypt1 #1	si-Mypt1 #2
		Cpt1b	0.989329	2.17433	3.48452
			1.02035	2.12099	3.46677
			0.990325	2.05538	3.2729
		Cox8b	1.01511	2.12922	2.79105
			0.998749	2.11534	2.81044
			0.986145	2.07971	2.83722
		Dio2	1.06076	2.23619	2.24326
			0.902646	1.98183	2.05449
			1.0366	1.7771	2.04257
		Pgc1a	0.99353	1.47953	1.92723
			1.00056	1.40413	1.91789
			1.00591	1.44209	1.90535
		Ppara	1.02132	1.17087	1.49329
			0.946888	1.15634	1.46111
			1.0318	1.1943	1.52376
		Tfam	1.13429	1.35578	1.7671
			0.913568	1.18722	1.53726
			0.952145	1.19439	1.42839
		Fabp4	0.979074	1.12154	1.21481
			1.00624	1.09756	1.24587
			1.01469	1.0845	1.2023
		Mypt1	0.972556	0.431118	0.31509
			1.03661	0.435517	0.310154
			0.990833	0.438805	0.31826
Figure S1d	RT-qPCR	Time (h)	si-Ctrl	si-Mypt1
		0	0.993591	6.99442
			1.03714	7.16431
			0.969267	7.4736
		1	1.84532	13.3646
			1.81051	12.7855
			1.84258	13.1316
		2	3.59236	16.3651
			3.58275	16.4543
			3.51095	16.179
		4	2.67371	17.7645
			2.80283	17.8405
			2.64963	16.7989
		8	3.05314	19.9939
			3.24188	19.503
			3.30082	19.3854
	RT-qPCR	ISO (µM)	si-Ctrl	si-Mypt1
		0	0.913041	39.7236
			0.959811	37.8313
			1.12715	32.7759
		0.1	2.77357	58.0067
			2.68101	60.5214
			2.63438	60.1933
		1	3.67327	68.6434
			3.63692	65.5139
			3.49482	69.6422
		3	3.80023	73.8864
			3.72523	73.2553
			3.31395	72.2694
Figure S1e	RT-qPCR		si-Ctrl	si-Ppp1ca #1	si-Ppp1ca #2	si-Ppp1cb #1	si-Ppp1cb #2	si-Ppp1cc #1	si-Ppp1cc #2
		Ucp1	0.963437	1.04945	1.39342	17.8589	5.90801	0.321205	0.614897
			1.09117	1.03298	1.41376	18.1877	5.41035	0.334895	0.615633
			0.94539	1.21416	1.46149	17.8053	6.01986	0.320657	0.641993
		Pparg	1.01052	1.02824	1.0541	1.00621	0.963986	1.03464	0.993871
			1.0008	1.01616	1.05341	0.940911	0.726907	1.04356	0.983022
			0.988677	0.997145	0.992696	0.977809	1.12855	1.00667	0.970098
			si-Ctrl	si-Ppp1ca #1	si-Ppp1ca #2
		Ppp1ca	1.01543	0.321668	0.127942
			0.994415	0.30255	0.131074
			0.990157	0.303754	0.126176
			si-Ctrl	si-Ppp1cc #1	si-Ppp1cc #2
		Ppp1cc	1.02151	0.281797	0.169064
			0.983523	0.302175	0.172844
			0.994965	0.315167	0.186827
Figure S1f	RT-qPCR		si-Ctrl	si-Ppp1cb #1	si-Ppp1cb #2
		Ucp1	0.996125	2.84065	2.33
			0.996906	2.68387	2.26466
			1.00697	2.81306	2.25303
		Cidea	1.07886	1.79022	2.19618
			0.968589	1.57626	2.0447
			0.952552	1.60541	1.97675
		Elovl3	0.982329	1.83738	1.25316
			1.02241	1.77824	1.20373
			0.995263	1.82454	1.21702
		Cox8b	1.02834	1.40027	1.70717
			1.008	1.46014	1.74559
			0.963657	1.36989	1.65863
		Cpt1b	0.998693	1.33335	1.55564
			1.06228	1.27348	1.56217
			0.93903	1.2222	1.4481
		Ppara	1.00234	1.13135	1.32252
			1.02616	1.09013	1.27313
			0.971499	1.01761	1.34392
		Pgc1a	0.946113	1.47349	1.41246
			1.03369	1.29284	1.19518
			1.0202	1.33579	1.29812
		Pparg	0.990569	1.02122	1.09127
			0.98521	1.07623	1.04034
			1.02422	1.16447	1.02097
		Adipoq	0.969432	1.09055	0.966369
			0.992741	1.09028	0.991565
			1.03783	1.1504	0.941825
		Ppp1cb	1.0185	0.065207	0.104639
			1.00771	0.0684672	0.100477
			0.973786	0.0650458	0.0814301
Figure S1g	RT-qPCR		si-Ctrl	si-Ppp1cb #1	si-Ppp1cb #2
		Cpt1b	0.94806	4.57545	2.10607
			0.996133	4.67025	2.15909
			1.05581	4.24567	2.23005
		Ppara	1.22324	3.33238	1.93184
			0.945843	3.14465	1.96718
			0.830915	3.10471	2.04796
		Pgc1a	0.994736	2.37641	1.49829
			1.05219	2.38894	1.68431
			0.953072	2.38685	1.47563
		Fabp4	0.927059	0.881515	0.943247
			1.05238	0.897049	0.747682
			1.02056	0.884376	*
		Ppp1cb	1.0264	0.118996	0.171943
			0.979701	0.11911	0.165819
			0.993901	0.110741	0.162908
Figure S1h	H3K9me2 ChIP		si-Ctrl Day0	si-Ctrl Day8
		Actb	0.276883	0.188495
			0.21549	0.267688
			0.207512	0.239171
		Ucp1 -4.8 kb	12.3528	6.44628
			12.191	6.40341
			11.6152	6.4257
		Ucp1 -2.5 kb	10.5828	7.3484
			9.08177	7.59672
			8.98464	6.90137
		Cidea -13.5 kb	7.61465	4.94064
			6.80825	4.83994
			7.66408	4.77656
		Ppara -10 kb	8.03414	4.24948
			6.80149	3.99403
			7.53607	*
		*Data was omitted due to baseline estimation error or non-specific amplification.

## Sheet: FigureS2
Figure S2c	RT-qPCR		si-Ctrl	si-Mypt1	si-Mypt1 + si-Mylk
		Mypt1	1.00285	0.310083	0.335296
			0.997151	0.278498	0.324557
			*	0.299331	0.320678
		Mylk	1.04864	0.895164	0.296613
			1.00139	0.806598	0.274875
			0.94997	0.777761	*
Figure S2d	RT-qPCR		si-Ctrl	si-Mypt1	si-Mypt1 + si-Mylk
		Cidea	1.04738	1.44734	0.563148
			1.01816	1.30654	0.518492
			0.934456	1.30048	0.540183
		Cpt1b	1.04211	2.67117	1.62119
			0.986747	2.4039	1.63706
			0.97114	2.68671	1.59599
		Elovl3	1.03904	1.79318	1.22718
			0.983603	1.83283	1.30044
			0.977356	1.84055	1.32194
		Fabp3	1.00142	4.78944	3.54749
			1.01578	5.07272	3.08104
			0.982807	4.84152	3.32492
		Ppara	1.00204	1.77792	1.16072
			0.99426	1.69659	1.15193
			1.0037	1.7055	1.23753
		Pgc1a	0.978788	1.13576	0.865798
			1.01188	1.15587	0.784775
			1.00934	1.16806	0.812861
		Otop1	1.0401	5.2359	4.10463
			0.998146	5.47643	3.884
			0.961753	5.27771	3.86727
		Cox8b	0.968546	1.09878	0.752422
			1.00252	1.13481	0.740151
			1.02893	1.17933	0.794558
		Cited1	0.917382	1.27996	0.935911
			1.10813	1.26081	0.846045
			0.974492	1.19306	0.816233
		Dio2	0.957564	1.47106	1.3137
			1.04543	1.47324	1.41537
			0.997001	1.5082	1.37951
		Prdm16	0.984137	1.91674	1.38585
			1.01808	1.9867	1.42566
			0.997786	1.93298	1.37617
		Tbx1	1.09421	0.210095	0.209728
			0.885897	0.199392	0.186629
			1.01989	0.212695	0.189548
		Pgc1b	1.03043	0.85677	0.612398
			0.969571	0.856984	0.646839
			*	0.840824	0.61861
		Cd137	0.997875	0.92087	1.58308
			1.00589	0.873175	1.48791
			0.996236	0.850802	1.54644
		Tmem26	0.981571	0.976944	1.00255
			0.958602	1.01205	0.977163
			1.05983	1.08446	1.01611
		Shox2	1.00381	0.77657	0.744194
			0.994895	0.693252	0.91761
			1.00129	0.702292	0.803226
Figure S2e	RT-qPCR		Emp	WT	TA/SA
		Rlc + RLC	1.05566	3.31441	3.71215
			0.931772	3.47907	3.53497
			1.01257	3.34774	3.73127
Figure S2f	RT-qPCR		WT		TA/SA
			si-Ctrl	si-Mypt1	si-Ctrl	si-Mypt1
		Cidea	0.5387	0.701542	0.436985	0.335775
			1.24062	1.32641	0.479589	0.519038
			1.22068	1.08021	0.396434	0.318671
		Cpt1b	0.92456	1.42605	0.576784	0.514187
			0.993997	2.35245	0.919955	0.988812
			1.08144	2.06085	0.604586	0.695933
		Elovl3	0.751351	1.00434	0.546435	0.396311
			0.971735	2.22427	0.896323	0.997588
			1.27691	2.44044	0.751285	0.859998
		Prdm16	1.0091	1.59244	0.737634	0.586706
			0.922351	1.52553	0.465922	0.332557
			1.06855	1.76767	0.25181	0.24682
		Pgc1a	0.998803	0.956139	0.699643	0.569164
			0.989646	1.51508	0.814964	0.844834
			1.01155	1.33305	0.770474	0.828034
		Ppara	0.846307	0.94215	0.564804	0.495638
			1.11121	1.63335	0.694901	0.635363
			1.04248	1.24941	0.415796	0.501101
		Otop1	0.516825	1.30208	0.406413	0.489243
			1.26234	4.27721	1.48603	1.56821
			1.22084	3.48934	0.755014	1.15585
		Tmem26	0.972745	1.2544	0.794437	0.663185
			1.09568	1.47999	0.84311	0.865696
			0.931579	1.21019	0.419969	0.426348
		Cox8b	1.05639	1.3391	0.760913	0.687301
			0.929306	1.42085	0.812083	0.96344
			1.01431	1.35626	0.826834	0.926842
		Dio2	1.5295	3.14619	0.434099	0.346459
			0.83298	1.35615	0.176679	0.202383
			0.637516	1.14578	0.0659934	0.0856676
		Cd137	1.11528	0.807761	1.09365	1.15527
			1.045	0.963778	1.54688	1.63436
			0.839718	0.816611	1.26781	1.34435
		Tbx1	1.00062	0.811501	1.84434	1.63421
			1.03743	0.651326	1.51359	1.49594
			0.961944	0.649366	1.41899	1.63967
		Cited1	0.771396	1.03489	0.696673	0.844092
			0.84902	1.51389	1.13002	1.15833
			1.37958	1.68165	1.14379	1.26895
		Shox2	1.05086	1.02054	1.40179	1.38259
			1.1575	1.10102	1.48329	1.41123
			0.791644	1.14693	1.43963	1.43713
		Bmp8b	0.690897	1.14928	0.916565	1.26311
			1.44316	1.63449	2.02478	2.00326
			0.865941	1.23629	1.51921	1.91991
		Pgc1b	1.27822	1.15849	1.19309	0.776919
			0.936488	1.19757	0.951317	0.888498
			0.785294	1.04873	0.676741	0.636254
Figure S2g	RT-qPCR		si-Ctrl	si-Mypt1	si-Mypt1 + blebbistatin
		Cidea	1.03991	2.17494	1.15542
			0.942377	2.24556	1.18745
			1.01771	2.38607	1.18461
		Cpt1b	1.01534	2.74302	1.10625
			1.00904	2.65439	1.09668
			0.975629	2.66324	1.09238
		Elovl3	0.966377	1.79669	1.34087
			1.09606	1.80363	1.23503
			0.937564	1.74232	1.24361
		Otop1	0.926895	5.66335	1.38394
			1.15463	6.24474	1.57354
			0.918472	7.53032	1.54837
		Ppara	1.02871	2.08524	1.37798
			0.98144	2.06697	1.21993
			0.989852	2.23502	1.29041
		Pgc1a	0.983716	1.50573	1.30346
			1.02382	1.48372	1.30925
			0.992461	1.41477	1.30969
		Tmem26	1.00457	1.94952	0.961029
			0.995434	1.93239	0.979029
			*	1.87506	0.927992
		Prdm16	0.888239	2.30338	0.997284
			1.01418	2.48882	1.17256
			1.09758	2.54784	1.1816
		Dio2	0.97065	2.42633	0.512775
			1.08053	2.77262	0.417901
			0.948815	2.34948	0.548703
		Cox8b	1.01501	1.54803	1.49711
			0.989063	1.56305	1.56232
			0.995926	1.53671	1.48964
		Cd137	0.966523	1.62898	1.70836
			1.02279	1.52462	1.56114
			1.01069	1.62097	1.60273
		Pgc1b	0.983415	1.24332	1.27019
			1.03043	1.2299	1.25644
			0.986156	1.29008	1.30101
		Tbx1	0.989784	0.480712	1.19356
			0.974665	0.40857	1.10804
			1.03555	0.467218	1.09345
		Cited1	1.01179	1.11846	1.30229
			1.0431	1.1109	1.21849
			0.945108	1.10626	1.2886
		Shox2	1.00301	1.0774	1.41914
			1.01579	1.1003	1.49982
			0.981207	1.09885	1.30117
		Bmp8b	1.00078	1.04226	2.30756
			0.493644	0.70487	1.22885
			1.50557	1.08028	1.03364
		*Data was omitted due to baseline estimation error or non-specific amplification.

## Sheet: FigureS3
Figure S3b	RT-qPCR			si-Ctrl	si-Mypt1
		Ctgf	Day 0	1.01926	2.24555
				0.987795	2.18708
				0.992941	2.22999
			Day 1	0.0213333	0.0605518
				0.0211109	0.0635107
				*	0.0569618
			Day 2	0.00700506	0.113165
				0.00555632	0.137669
				0.00565392	0.125065
			Day 3	0.378991	6.07022
				0.367512	6.37165
				0.425058	6.71196
			Day 4	0.0627109	1.95061
				0.0708766	2.03208
				0.0705934	1.87305
			Day 5	0.332753	1.86615
				0.339867	1.94611
				0.341713	1.87637
			Day 6	0.151351	0.363751
				0.151357	0.398917
				0.155104	0.338699
			Day 8	0.182251	0.287731
				0.206683	0.292956
				0.205428	0.24601
		Cyr61	Day 0	1.02527	1.57832
				1.00517	1.65751
				0.969566	1.65645
			Day 1	0.378006	0.804682
				0.405551	0.812064
				0.402567	0.831645
			Day 2	0.480895	1.82505
				0.442537	1.73744
				0.492341	1.81239
			Day 3	1.4297	3.97302
				1.45963	4.61212
				1.37268	4.42229
			Day 4	0.778357	2.36842
				0.849362	2.32785
				0.761358	2.37812
			Day 5	0.604006	1.77904
				0.607303	1.7455
				0.610729	1.89813
			Day 6	0.459635	0.536094
				0.443844	0.551702
				0.432347	0.557645
			Day 8	0.683185	0.738437
				0.685505	0.714699
				0.674232	0.793277
Figure S3c	RNA-seq	Taz	Day 0	29.1358
			Day 4	48.4731
			Day 8	48.208
		Yap	Day 0	29.8684
			Day 4	21.6511
			Day 8	15.4862
Figure S3d	RT-qPCR		si-Ctrl	si-Taz #1	si-Taz #2
		Ucp1	1.02241	0.173894	0.398652
			1.03197	0.175887	0.385713
			0.94562	0.168289	0.399225
		Taz	1.03885	0.0846196	0.2404
			0.930084	0.0836743	0.229674
			1.03106	0.0907339	0.235399
Figure S3e	RT-qPCR		si-Ctrl	si-Mypt1	si-Mypt1 + si-Taz #2
		Cidea	1.00003	3.526	0.360842
			0.97816	3.58599	0.354677
			1.02181	*	0.332965
		Cpt1b	1.09203	6.00665	2.11956
			0.964681	6.07091	2.14616
			0.943293	5.95184	2.05449
		Ppara	1.00807	3.6418	1.17364
			0.93525	3.47215	1.08217
			1.05668	3.45848	1.1667
		Pgc1a	1.00812	2.37365	1.12681
			1.01695	2.39545	1.03166
			0.974926	2.3485	1.17722
		Otop1	1.12023	41.564	20.1824
			0.925749	43.6962	20.5352
			0.954023	45.6598	20.1097
		Prdm16	1.05981	4.15595	2.4892
			0.969254	3.82716	2.81693
			0.970931	3.62032	2.66293
		Pgc1b	1.03644	1.20436	0.662086
			0.976201	1.18693	0.668969
			0.987362	1.17608	0.66831
		Dio2	0.953805	3.55673	6.0479
			0.954451	4.07419	6.12615
			1.09174	3.82746	6.08082
		Cox8b	0.999488	2.89809	1.106
			1.0048	2.79541	1.06031
			0.995716	2.73191	1.14266
		Cited1	1.01427	3.43291	2.20255
			0.945582	3.82412	2.02958
			1.04015	3.47283	1.90067
		Cd137	0.903732	0.751157	1.02023
			1.05349	1.03676	0.940099
			1.04278	0.881587	1.13892
		Tmem26	0.989693	1.53318	1.70216
			0.923951	1.74693	1.62626
			1.08636	1.56587	1.86176
		Tbx1	1.10129	0.658703	0.262995
			0.975809	0.568684	0.263117
			0.922902	0.596049	0.266369
		Shox2	1.01506	0.911489	0.839313
			1.08009	0.886706	1.13058
			0.90485	1.00939	0.960903
Figure S3h	RT-qPCR			si-Ctrl	si-Mypt1
		Cidea	WT	0.989588	1.46226
				0.997619	1.50801
				1.01279	1.39009
			HY	0.0949735	0.0254302
				0.090884	0.0191665
				0.106564	0.018049
		Cpt1b	WT	0.944617	1.93171
				0.994234	1.90752
				1.06115	1.84144
			HY	0.0805482	0.34149
				0.0849091	0.356093
				0.0972838	0.346665
		Prdm16	WT	1.07586	2.15376
				0.742642	2.34652
				1.1815	2.34959
			HY	0.634265	0.362627
				0.673042	0.498618
				0.486085	*
		Otop1	WT	1.61503	4.87993
				0.510798	4.14131
				0.874172	4.33976
			HY	0.0696952	0.716764
				0.148434	0.93551
				0.148785	1.00472
		Elovl3	WT	0.988111	1.44125
				0.979209	1.38546
				1.03268	1.3482
			HY	0.546283	3.04528
				0.504337	2.8864
				0.500637	2.77069
		Ppara	WT	1.00336	1.20412
				1.0204	1.20107
				0.976239	1.18042
			HY	0.0932875	0.0901327
				0.0986376	0.0901437
				0.0957653	0.0864092
		Pgc1a	WT	1.00531	1.26015
				1.01643	1.23688
				0.978261	1.21967
			HY	0.394074	0.316424
				0.446921	0.363743
				0.41643	0.321741
		Pgc1b	WT	0.969746	1.05663
				0.97281	0.981057
				1.05744	1.0028
			HY	0.336995	0.405351
				0.356212	0.418908
				0.354373	0.435759
Figure S3i	RT-qPCR			si-Ctrl	si-Mypt1
		Prdm16	Empty	1.06707	0.777934
				0.831638	0.980243
				1.10129	0.974888
			JMJD1A	1.06612	2.49546
				0.728175	2.07713
				0.842031	2.38568
		Cpt1b	Empty	1.00826	2.43317
				1.01489	2.30971
				0.976854	2.2803
			JMJD1A	1.65889	4.66064
				1.63837	4.46914
				1.62062	4.47234
		Ppara	Empty	1.12307	1.5026
				1.04334	1.33308
				0.833586	1.42747
			JMJD1A	1.8596	2.48546
				1.85165	2.40482
				1.76636	2.22922
		Tmem26	Empty	1.19304	1.40784
				0.915603	1.9277
				0.891354	1.99742
			JMJD1A	1.07026	3.31485
				1.04509	2.51736
				0.979459	3.08903
		Otop1	Empty	0.964769	11.4332
				1.03523	12.4719
				*	13.3432
			JMJD1A	1.51876	28.1717
				1.89999	28.9072
				*	28.462
		*Data was omitted due to baseline estimation error or non-specific amplification.

## Sheet: FigureS4
Figure S4c	Immunoblot

## Sheet: FigureS5
Figure S5b	RT-qPCR		SVF	Mature adipocyte
		Pdgfra	1.04235	0.0592438
			0.981387	0.0101088
			0.976263
		Adipoq	0.706587	55.732
			1.47456	92.1103
			0.818849
Figure S5c	RT-qPCR	Time (week)	Mature adipocyte	SVF
		0	1.14329	0.661101
			0.856705	1.3389
		1	65.3827	4.17607
			355.468	24.5465
		2	72.8043	85.6281
			55.7644	188.785
			66.7645
Figure S5g	RT-qPCR		Ad-LacZ	Ad-Cre
		Ucp1	1.01054	2.3162
			1.08617	2.32333
			0.903287	2.33451
		Cidea	0.988532	1.69081
			1.00493	1.63851
			1.00654	1.70652
		Otop1	1.06033	3.02583
			0.914747	2.7312
			1.02493	2.67912
		Pparg	1.00956	0.993791
			0.950042	1.04797
			1.0404	1.04024
		Fabp4	0.996833	0.937023
			0.991378	0.905542
			1.01179	0.917199
		Mypt1	1.12146	0.131148
			0.956268	0.127075
			0.922274	0.134758
Figure S5h	OCR	Time (min)	Ad-LacZ										Ad-Cre
		1.31667	159.399	217.482	211.567	146.783	121.627	121.902	181.853	156.584	116.999	178.31	168.945	187.035	197.832	165.846	252.931	214.692	204.862	143.79	130.807
		8.88333	163.636	221.585	209.735	150.108	140.505	127.999	181.081	164.547	136.272	199.148	174.26	181.846	194.783	164.084	248.455	211.694	202.052	152.336	134.758
		16.45	165.352	222.276	208.673	148.82	134.707	133.277	176.9	162.256	131.284	196.783	175.203	181.387	203.113	169.442	249.408	206.384	199.05	142.909	141.398
		24.0333	166.455	222.308	208.11	147.241	131.995	138.236	180.44	182.769	136.452	200.369	175.36	183.222	203.624	169.837	251.924	219.487	202.034	156.188	144.056
		31.8667	253.554	367.407	339.875	226.517	177.85	233.772	279.382	282.459	206.35	293.918	291.626	284.782	305.699	252.143	415.124	240.081	281.79	204.333	175.504
		39.4333	316.337	456.057	433.469	284.486	223.337	282.666	352.733	355.76	269.02	368.93	366.087	339.453	363.01	326.242	508.445	294.293	345.401	238.96	221.102
		47	322.759	491.521	484.451	337.677	253.29	300.083	403.834	416.784	305.792	423.738	428.589	373.402	405.816	384.411	582.778	351.967	401.918	278.554	239.999
		54.5833	296.317	448.279	416.497	347.543	261.799	263.036	386.672	392.047	288.628	408.991	440.569	372.279	400.136	408.624	607.596	387.191	416.749	296.313	255.045
		62.15	235.98	359.138	333.969	304.828	233.968	214.293	317.194	315.625	236.405	330.183	409.53	329.835	362.559	388.623	549.337	370.907	407.409	281.851	236.611
		69.7333	200.433	299.341	268.873	261.441	198.186	179.387	275.031	263.967	191.845	266.015	357.092	292.869	330.199	366.266	480.255	343.394	359.307	261.181	210.256
Figure S5j	Cold tolerance test	Time (h)	Mypt1flox/flox				Mypt1flox/flox::Adipo-Cre
		0	37.7	38.7	38.6	39	38.8	38.7	38.4	38.5
		2	36.1	38	36.3	37.4	36.6	36.7	36.5	35.7
		4	37.3	36.6	38	36.4	37.8	37.2	37	36.4
		6	35	37.1	36.7	36	36.8	36.4	38.2	35.1
		8	33.6	35.7	35.3	35.4	37.2	34.7	37.6	34.5
Figure S5k	RT-qPCR		Mypt1flox/flox	Mypt1flox/flox::Adipoq-Cre
		Ucp1	0.690138	1.18409
			1.24923	0.634908
			1.11593	0.299565
			0.944701	0.614961
		Pparg	0.913394	0.799275
			0.791926	1.00459
			1.08462	0.93267
			1.21006	1.14887
		Mypt1	1.12049	0.842873
			1.04584	0.736055
			1.11841	0.647067
			0.715264	0.348429
Figure S5l			Mypt1flox/flox	Mypt1flox/flox::Adipoq-Cre
		Body weight 0 h (g)	23.5	25
			22.5	23.4
			21.9	20
			23.1	23.4
		Body weight 8 h (g)	20.3	21.2
			19.9	20.3
			19.4	17.1
			19.8	20.5
			Mypt1flox/flox	Mypt1flox/flox::Adipoq-Cre
		scWAT weight (mg)	233.3	219.1
			272.4	217.9
			223.5	223.4
			227.2	221.8
		BAT weight (mg)	120.3	109
			105.9	108.6
			108	109.1
			109	104.8
Figure S5m	RT-qPCR		Mypt1+/flox	Mypt1+/flox::Pdgfra-Cre
		Ucp1	0.99804	2.6768
			1.00216	2.68631
			0.999802	2.58744
		Cidea	1.00073	1.70783
			0.979069	1.48856
			1.0202	*
		Otop1	1.04843	2.45317
			0.977704	2.39394
			0.973861	2.32402
		Elovl3	0.96897	2.34388
			1.02853	2.14564
			1.0025	2.19678
		Pgc1a	1.03033	1.41278
			1.0179	1.43871
			0.95177	1.35891
		Pparg	1	0.98021
			0.984443	0.941478
			0.994359	0.953859
		Fabp4	1.01411	1.17588
			1.03703	1.16517
			0.948853	1.15868
		Mypt1	1.02473	0.389018
			0.965826	0.361767
			1.00945	0.393493
Figure S5n			Mypt1+/flox	Mypt1+/flox::Pdgfra-Cre
		scWAT weight (mg)	149	159.2
			138.8	151.6
			172.6	178
			150.8	138
			189.6	205.2
			168.4	121.4
			149.2
Figure S5o	RT-qPCR		Mypt1+/flox	Mypt1+/flox::Pdgfra-Cre
		Ucp1	0.758337	0.690677
			0.88252	1.12149
			1.35914	1.14522
		Pparg	0.958994	1.17555
			1.13327	0.909126
			0.907734	0.896096
		Mypt1	1.13641	0.762667
			0.959359	0.637455
			0.904231	0.699366
Figure S5p			Mypt1+/flox	Mypt1+/flox::Pdgfra-Cre
		BAT weight (mg)	46.8	33.4
			50.4	39.8
			35.8	56.6
Figure S5q	Cold tolerance test	Time (h)	Mypt1+/flox			Mypt1+/flox::Pdgfra-Cre
		0	38.4	38.5	38.6	38.3	38.7	39.1	38.7	39.1	38.8
		2	37.2	36.8	38.2	36	36	37.7	36.7	37.2	37.3
		4	36	35.9	36	37.5	36	36.4	35.9	36.3	36.4
		6	34.8	36.1	35.9	37.9	36.3	36.5	36.4	37.2	36.8
		8	34.9	36.2	36	37.8	37.5	36.5	38.5	37.7	37.6
Figure S5r	GSIS	Time (min)	Mypt1+/flox														Mypt1+/flox::Pdgfra-Cre
		0	1251.44	1053.83	1452.98	1400.47	1099.94	227.183	323.149	392.442	87.9076	1274.38	514.939	305.317	984.52	426.901	1057.38	181.615	298.25	154.447	372.889	334.496	193.218	54.2925	76.0959	242.303	142.561	614.848	92.1327	134.172
		15	1239.2	1188.99	1335.23	1528.11	1459.86	529.735	620.836	467.872	375.33	1267.41	574.975	189.59	1379.69	549.928	1192.56	349.174	439.302	206.79	574.975	668.755	272.261	121.238	258.102	606.434	382.322	1019.37	205.25	386.712
		*Data was omitted due to baseline estimation error or non-specific amplification.
